# Supplementary material for: Economic costs of invasive rodents worldwide: the tip of the iceberg
Source: PeerJ. 2023 Mar 24;11:e14935. doi: 10.7717/peerj.14935 (PMC10042159; doi:10.7717/peerj.14935)
Supplement: Supplemental Information 5 — Ordinary least squares (OLS), robust regression, generalised additive model (GAM), multivariate adaptive regression splines (MARS) and quantile regressions (0.1 (lower boundary of cost), 0.5 (median cost value), 0.9 (upper boundary of cost)). Shaded areas are 95% confidence intervals (except MARS, which are prediction intervals); points represent annual totals. The y-axes are on a log10 scale, and are scaled separately among subplots. Models are generated from the modelCosts function of the ‘invacost’ package—note that we removed cost data after 2011 for model calibration due to the time lags in cost reporting that may result in an artifactual decrease of cost over the most recent years (see Leroy et al., 2022 for all methodological details). Model evaluation was based on the assessment of their predictive performance via root-mean-square deviation (RMSE) and the level of variance explained. Models varied in their goodness of fit (RMSE 0.60–0.95; Appendix 6), with costs for 2020 projected between US$ 21.9 million (linear robust regression) and US$ 7.6 billion (MARS). Quantiles were increasingly divergent through time, indicating greater amplitudes between lower and upper bounds in recent years. Although predictions inherently vary among models, consistent outcomes across approaches offers strong support for the resulting temporal trends, and a robust method through which to assess the general tendency of all models rather than attempting to identify a putative best model across sometimes sparse data. [file peerj-11-14935-s005.xlsx]

## Sheet: Sheet1
Rodent taxon	Type_of_cost_merged	Geographic_region	Impacted_sector	Total_cost_estimate
Atlantoxerus getulus	Management	Africa	Authorities-Stakeholders	7687.27
Callosciurus erythraeus	Damage	Asia	Agriculture	1.98272e+06
Callosciurus erythraeus	Management	Asia	Authorities-Stakeholders	58638.8
Callosciurus erythraeus	Management	Europe	Authorities-Stakeholders	853726
Callosciurus erythraeus	Management	Europe	Authorities-Stakeholders	225936
Castor canadensis	Damage	South America	Agriculture	264212
Castor canadensis	Damage	South America	Environment	6.20552e+07
Castor canadensis	Damage	South America	Forestry	3028500
Castor canadensis	Damage	South America	Mixed	10959.9
Castor canadensis	Damage	South America	Public and social welfare	103206
Castor canadensis	Management	Europe	Authorities-Stakeholders	7421.93
Castor canadensis	Management	South America	Authorities-Stakeholders	208108
Castor canadensis	Management	South America	Authorities-Stakeholders	4.51644e+07
Castor canadensis	Management	South America	Authorities-Stakeholders	3.84653e+07
Castor canadensis	Management	South America	Authorities-Stakeholders	1109086
Glis glis	Mixed	Europe	Mixed	632248
Mixed	Damage	Asia	Agriculture	2048664194
Mixed	Damage	Europe	Public and social welfare	5.48352e+07
Mixed	Damage	Oceania	Agriculture	9.26058e+07
Mixed	Damage	Oceania	Public and social welfare	2.83263e+06
Mixed	Damage	Oceania	Unspecified	2.97159e+07
Mixed	Management	Central America	Authorities-Stakeholders	28417.1
Mixed	Management	Europe	Authorities-Stakeholders	2.23953e+06
Mixed	Management	Europe	Authorities-Stakeholders	2.36561e+07
Mixed	Management	Europe	Mixed	3.10494e+07
Mixed	Management	North America	Authorities-Stakeholders	4.05428e+06
Mixed	Management	North America	Authorities-Stakeholders	41825.3
Mixed	Management	Oceania	Agriculture	2.94521e+06
Mixed	Management	Oceania	Authorities-Stakeholders	1.22129e+07
Mixed	Management	Oceania/Pacific Islands	Authorities-Stakeholders	242082
Mixed	Mixed	Europe	Authorities-Stakeholders	1.76442e+06
Mus musculus	Damage	Oceania	Agriculture	2.20559e+07
Mus musculus	Damage	Oceania	Health	3.7526e+06
Mus musculus	Management	Antarctic-Subantarctic/Oceania	Authorities-Stakeholders	2.81269e+06
Mus musculus	Management	North America	Authorities-Stakeholders	312623
Mus musculus	Management	North America	Authorities-Stakeholders	15000
Mus musculus	Management	Oceania	Authorities-Stakeholders	1.90852e+06
Mus musculus/Rattus novergicus	Management	South America	Authorities-Stakeholders	5.92502e+07
Myocastor coypus	Damage	Asia	Agriculture	3.69389e+07
Myocastor coypus	Damage	Europe	Agriculture	2.48511e+06
Myocastor coypus	Damage	Europe	Mixed	360769
Myocastor coypus	Damage	Europe	Public and social welfare	1.73303e+07
Myocastor coypus	Damage	North America	Mixed	6.89937e+06
Myocastor coypus	Damage	North America	Public and social welfare	702174
Myocastor coypus	Management	Asia	Authorities-Stakeholders	4000000
Myocastor coypus	Management	Asia	Authorities-Stakeholders	9.83642e+06
Myocastor coypus	Management	Europe	Authorities-Stakeholders	1032.7
Myocastor coypus	Management	Europe	Authorities-Stakeholders	1.24356e+07
Myocastor coypus	Mixed	Europe	Authorities-Stakeholders	9973.48
Ondatra zibethicus	Damage	Europe	Authorities-Stakeholders	2.93661e+08
Ondatra zibethicus	Damage	Europe	Fishery	2.08101e+06
Ondatra zibethicus	Damage	Europe	Health	6.93331e+06
Ondatra zibethicus	Damage	Europe	Mixed	2.59684e+07
Ondatra zibethicus	Management	Europe	Authorities-Stakeholders	4.88455e+07
Peromyscus eremicus	Management	North America	Authorities-Stakeholders	410362
Rarrus rattus/Mus musculus	Management	North America	Authorities-Stakeholders	356168
Rattus exulans	Management	Oceania	Authorities-Stakeholders	590091
Rattus exulans	Management	Oceania	Authorities-Stakeholders	4.49229e+06
Rattus norvegicus	Damage	Asia	Health	6.84484e+07
Rattus norvegicus	Damage	Europe	Mixed	174504
Rattus norvegicus	Management	Asia	Authorities-Stakeholders	164657
Rattus norvegicus	Management	Europe	Authorities-Stakeholders	10515.5
Rattus norvegicus	Management	Europe	Authorities-Stakeholders	3.62903e+06
Rattus norvegicus	Management	Europe	Authorities-Stakeholders	1.09103e+06
Rattus norvegicus	Management	Europe	Environment	241995
Rattus norvegicus	Management	Europe	Mixed	6.04352e+07
Rattus norvegicus	Management	North America	Authorities-Stakeholders	5.23272e+06
Rattus norvegicus	Management	North America	Authorities-Stakeholders	6.0745e+06
Rattus norvegicus	Management	Oceania	Authorities-Stakeholders	2.30358e+06
Rattus norvegicus	Management	South America	Authorities-Stakeholders	7547.34
Rattus norvegicus	Management	South America	Authorities-Stakeholders	27356.2
Rattus norvegicus	Mixed	Europe	Mixed	8.78895e+06
Rattus rattus	Damage	Asia	Agriculture	263174
Rattus rattus	Damage	Oceania	Agriculture	2.83396e+06
Rattus rattus	Management	Antarctic-Subantarctic	Environment	251166
Rattus rattus	Management	Asia	Authorities-Stakeholders	1.41427e+06
Rattus rattus	Management	Asia	Authorities-Stakeholders	375931
Rattus rattus	Management	Central America	Authorities-Stakeholders	4149.51
Rattus rattus	Management	Europe	Authorities-Stakeholders	850630
Rattus rattus	Management	North America	Authorities-Stakeholders	985412
Rattus rattus	Management	Oceania	Authorities-Stakeholders	689.802
Rattus rattus	Management	Oceania/Pacific Islands	Authorities-Stakeholders	2.01593e+06
Rattus rattus	Management	Pacific Islands	Authorities-Stakeholders	1312.9
Rattus rattus	Management	South America	Authorities-Stakeholders	1.57937e+06
Rattus rattus/Rattus exulans	Management	Oceania	Authorities-Stakeholders	27951.2
Rattus rattus/Rattus exulans	Management	Oceania	Authorities-Stakeholders	525482
Rattus rattus/Rattus norvegicus	Management	Asia	Authorities-Stakeholders	19546.3
Rattus sp.	Damage	North America	Agriculture	2.4136e+07
Rattus sp.	Damage	North America	Authorities-Stakeholders	2.60714e+08
Rattus sp.	Damage	Pacific Islands	Agriculture	1.93514e+07
Rattus sp.	Management	Africa	Authorities-Stakeholders	340780
Rattus sp.	Management	Asia	Authorities-Stakeholders	3730.93
Rattus sp.	Management	Central America	Authorities-Stakeholders	21472.8
Rattus sp.	Management	Europe	Authorities-Stakeholders	38604.4
Rattus sp.	Management	Oceania	Authorities-Stakeholders	234429
Rattus sp.	Management	Oceania/Pacific Islands	Authorities-Stakeholders	211268
Rattus sp.	Management	Oceania/Pacific Islands	Authorities-Stakeholders	1.54307e+06
Rattus sp.	Management	Pacific Islands	Authorities-Stakeholders	190808
Rattus sp.	Management	South America	Authorities-Stakeholders	9913.6
Rattus sp.	Mixed	Oceania/Pacific Islands	Authorities-Stakeholders	204336
Rattus spp.	Management	Africa	Authorities-Stakeholders	767321
Rattus spp.	Management	Central America	Authorities-Stakeholders	51049.1
Rattus spp.	Management	Europe	Authorities-Stakeholders	44787.2
Rattus spp.	Management	Europe	Authorities-Stakeholders	1.76129e+07
Rattus spp.	Management	Oceania	Authorities-Stakeholders	1.77812e+06
Rattus spp.	Management	Pacific Islands	Authorities-Stakeholders	10300.7
Sciurus aureogaster	Damage	North America	Authorities-Stakeholders	1.9773e+07
Sciurus aureogaster	Management	North America	Environment	87177.2
Sciurus carolinensis	Damage	Europe	Agriculture	106870
Sciurus carolinensis	Damage	Europe	Forestry	1.84814e+07
Sciurus carolinensis	Damage	Europe	Public and social welfare	8.90753e+06
Sciurus carolinensis	Management	Europe	Authorities-Stakeholders	663717
Sciurus carolinensis	Management	Europe	Authorities-Stakeholders	2.75188e+07
Sciurus carolinensis	Management	Europe	Authorities-Stakeholders	7947.79
Sciurus carolinensis	Management	Europe	Mixed	3.32548e+06
Sciurus vulgaris	Management	Asia	Authorities-Stakeholders	183114
Tamias sibiricus	Management	Europe	Authorities-Stakeholders	159361
Tamias sibiricus	Management	Europe	Authorities-Stakeholders	577622
